# Supplementary material for: Plant development influences dynamic shifts in the root compartment microbiomes of wild and domesticated finger millet cultivars
Source: BMC Microbiol. 2025 Apr 30;25:259. doi: 10.1186/s12866-025-03976-8 (PMC12042305; doi:10.1186/s12866-025-03976-8)
Supplement: Supplementary file 1 — Supplementary Material 1: Additional file 1. Relative abundance of each bacterial and fungal phylum and genus from two root compartments (including the endosphere and rhizosphere) of six finger millet cultivars at two plant developmental stages [file 12866_2025_3976_MOESM1_ESM.xlsx]

## Sheet: Bac_Phylum
index		Proteobacteria	Actinobacteriota	Bacteroidota	Myxococcota	Bdellovibrionota	Acidobacteriota	Firmicutes	Spirochaetota	Verrucomicrobiota	Gemmatimonadota	Other
	Taxa	Pseudomonadota	Actinomycetota	Bacteroidota	Myxococcota	Bdellovibrionota	Acidobacteriota	Bacillota	Spirochaetota	Verrucomicrobiota	Gemmatimonadota	Other
Soil	Soil	0.356968	0.193243	0.379355	0.00805984	0.0348789	0.00486267	0.0114801	0.00179934	0.000364329	0.00229006	0.00669918
Rhizo_seed_WT	WT	0.491901	0.0610963	0.173843	0.0717138	0.072044	0.0217357	0.0087113	0.0381359	0.0118742	0.0132373	0.0357078
Rhizo_seed_Wama	Wama	0.474541	0.0711885	0.141246	0.0800749	0.0702445	0.038532	0.0127843	0.0434064	0.0111568	0.0155918	0.0412337
Rhizo_seed_Tessema	Tessema	0.635414	0.12503	0.159737	0.0123893	0.0109156	0.0133385	0.0129139	0.00132386	0.00360939	0.00560766	0.0197205
Rhizo_seed_Tadesse	Tadesse	0.652044	0.085768	0.177143	0.0167664	0.0113371	0.0118822	0.00458379	0.002036	0.00482855	0.00333771	0.030273
Rhizo_seed_Padet	Padet	0.723654	0.0864538	0.1327	0.0115056	0.00733494	0.00895623	0.0037681	0.00174428	0.00308604	0.00372337	0.0170739
Rhizo_seed_Axum	Axum	0.646379	0.103413	0.162762	0.0176962	0.00836846	0.0138591	0.00639941	0.00174185	0.00342059	0.00514982	0.0308106
Rhizo_flower_WT	WT	0.492645	0.265657	0.139589	0.0174689	0.00457905	0.0107626	0.00490355	0.000198305	0.0193979	0.00589508	0.0389039
Rhizo_flower_Wama	Wama	0.860385	0.0496179	0.022937	0.0104479	0.00440166	0.00207023	0.0367225	0	0.00196382	0.000744897	0.0107091
Rhizo_flower_Tessema	Tessema	0.930557	0.0420574	0.00792425	0.00526751	0.00121346	0.000772201	0.00512962	0	0.000487222	0.000340136	0.00625115
Rhizo_flower_Tadesse	Tadesse	0.943788	0.0288727	0.0099409	0.00361672	0.00113998	0.00217818	0.00581526	0	0.000963555	0.000244281	0.0034403
Rhizo_flower_Padet	Padet	0.912362	0.0449066	0.0158573	0.00676655	0.000902681	0.00289284	0.00422199	3.55386e-05	0.00117277	0.000376709	0.0105052
Rhizo_flower_Axum	Axum	0.930927	0.0388938	0.0100686	0.00684976	0.00164211	0.0017337	0.00294402	0	0.0017795	0.000157015	0.00500484
Endo_seed_WT	WT	0.533466	0.172375	0.163374	0.0311369	0.019785	0.0214478	0.00407628	0.0242823	0.00766845	0.0106783	0.0117097
Endo_seed_Wama	Wama	0.546659	0.193085	0.138293	0.0208004	0.0165035	0.0422007	0.00333163	0.0106743	0.0034066	0.0120754	0.0129704
Endo_seed_Tessema	Tessema	0.633146	0.20384	0.0600536	0.00849419	0.0177946	0.01794	0.0227066	0.0110416	0.00313753	0.003337	0.0185094
Endo_seed_Tadesse	Tadesse	0.572519	0.193719	0.100946	0.0379802	0.0206755	0.0115342	0.0117167	0.0102947	0.0140683	0.00510603	0.0214398
Endo_seed_Padet	Padet	0.589561	0.188593	0.115645	0.0242486	0.0179849	0.0248913	0.00191689	0.00756606	0.00867673	0.003986	0.0169306
Endo_seed_Axum	Axum	0.626865	0.187197	0.0874554	0.0184023	0.0118184	0.0127071	0.0147712	0.0156418	0.00574233	0.00731304	0.0120868
Endo_flower_WT	WT	0.708868	0.173346	0.0451945	0.0221807	0.00674655	0.0108585	0.0211055	4.10374e-05	0.0032871	0.00273309	0.00563854
Endo_flower_Wama	Wama	0.528141	0.282752	0.0524095	0.0547519	0.0262436	0.0113352	0.00779182	0.00325058	0.00988318	0.00466075	0.0187804
Endo_flower_Tessema	Tessema	0.684388	0.15393	0.0808336	0.0380936	0.00815468	0.0114324	0.00272303	0.00131109	0.005338	0.00440871	0.00938653
Endo_flower_Tadesse	Tadesse	0.430098	0.355701	0.0565297	0.0692182	0.0267116	0.0306658	0.00353857	0.00152591	0.00580829	0.00591221	0.014291
Endo_flower_Padet	Padet	0.658505	0.151355	0.0535859	0.0450722	0.00594861	0.0158791	0.0520327	0.00107357	0.0029919	0.0030403	0.0105157
Endo_flower_Axum	Axum	0.469586	0.352511	0.05755	0.0537352	0.0104197	0.0283672	0.00481819	0.00120187	0.00536547	0.00486111	0.011584

## Sheet: Bac_Genus
index		Proteobacteria;c__Gammaproteobacteria;o__Pseudomonadales;f__Pseudomonadaceae;g__Pseudomonas	Proteobacteria;c__Gammaproteobacteria;o__Xanthomonadales;f__Rhodanobacteraceae;__	Proteobacteria;c__Gammaproteobacteria;o__Enterobacterales;f__Enterobacteriaceae;__	Proteobacteria;c__Alphaproteobacteria;o__Micropepsales;f__Micropepsaceae;g__uncultured	Bacteroidota;c__Bacteroidia;o__Chitinophagales;f__Chitinophagaceae;__	Actinobacteriota;c__Actinobacteria;o__Frankiales;f__Acidothermaceae;g__Acidothermus	Proteobacteria;c__Alphaproteobacteria;o__Rhizobiales;f__Devosiaceae;g__Devosia	Proteobacteria;c__Gammaproteobacteria;o__Gammaproteobacteria_Incertae_Sedis;f__Unknown_Family;g__Acidibacter	Actinobacteriota;c__Thermoleophilia;o__Solirubrobacterales;f__67-14;g__67-14	Proteobacteria;c__Alphaproteobacteria;o__Rhizobiales;f__Xanthobacteraceae;g__Pseudolabrys	Other
		Pseudomonas	Unclassified Rhodanobacteraceae	Unclassified Enterobacteriaceae	Unclassified Micropepsaceae	Unclassified Chitinophagaceae	Acidothermus	Devosia	Acidibacter	Unclassified Solirubrobacterales	Pseudolabrys	Other
Soil	Soil	0.000260235	0.0931417	0	0.0886062	0.248613	0.00285515	0.00671405	0.000736092	0.0175101	0.00572516	0.535838
Rhizo_seed_WT	WT	0.000127794	0.0712239	0.000670919	0.0620121	0.0110648	0.0107986	0.0277633	0.00370603	0.00348239	0.0173907	0.791759
Rhizo_seed_Wama	Wama	0.000463848	0.0707409	0.00865036	0.0551166	0.0136713	0.0137446	0.0200594	0.00519998	0.00437808	0.0139317	0.794043
Rhizo_seed_Tessema	Tessema	0.00169854	0.307085	0.006382	0.0301615	0.0430254	0.0192459	0.0207321	0.00204823	0.0131387	0.00975409	0.546728
Rhizo_seed_Tadesse	Tadesse	0.00235865	0.322545	0.00873367	0.0283038	0.0335106	0.0138849	0.0210609	0.00156872	0.00544047	0.0091342	0.553459
Rhizo_seed_Padet	Padet	0.000335439	0.397227	0.010052	0.0251691	0.0202941	0.0152289	0.0137977	0.00152066	0.00541175	0.00964947	0.501314
Rhizo_seed_Axum	Axum	0.00136319	0.247293	0.0166233	0.0245753	0.0365032	0.0169263	0.0142378	0.00292833	0.00892384	0.0133416	0.617285
Rhizo_flower_WT	WT	0.146458	0.0142239	0	0.0310078	0.0334595	0.0223184	0.0455381	0.00679647	0.0457184	0.0213629	0.633117
Rhizo_flower_Wama	Wama	0.712731	0.00781658	0.0267679	0.0026023	0.00734256	0.00178001	0.00668472	0.000851311	0.0036084	0.00432427	0.225491
Rhizo_flower_Tessema	Tessema	0.679307	0.00242692	0.0905865	0.000808972	0.00111234	0.00301526	0.00404486	0.0002574	0.00267512	0.00318073	0.212585
Rhizo_flower_Tadesse	Tadesse	0.738096	0.00688059	0.127569	0.00105855	0.00211032	0.00352172	0.00295852	0.000875342	0.00371172	0.00221889	0.110999
Rhizo_flower_Padet	Padet	0.779518	0.0464632	0.0134194	0.00204702	0.00448497	0.00392346	0.00364626	0.00205413	0.00555824	0.00406562	0.134819
Rhizo_flower_Axum	Axum	0.664401	0.0164735	0.137519	0.00149164	0.000713108	0.00468427	0.00289169	0.00120378	0.00450763	0.00392537	0.16219
Endo_seed_WT	WT	0	0.119349	0	0.0476033	0.0462914	0.0155474	0.0327926	0.0182906	0.0120184	0.0200306	0.688077
Endo_seed_Wama	Wama	0	0.100221	0.0011246	0.0651191	0.0315685	0.0377444	0.0341504	0.0087672	0.0234151	0.0158756	0.682014
Endo_seed_Tessema	Tessema	0.00055686	0.242355	0.00277599	0.0197561	0.0133272	0.014682	0.017699	0.00247262	0.0064122	0.012359	0.667604
Endo_seed_Tadesse	Tadesse	0.000282329	0.159984	0.000471696	0.0325471	0.0221456	0.0434787	0.0553056	0.00163889	0.00559838	0.0215156	0.657032
Endo_seed_Padet	Padet	0	0.117843	0.00120651	0.0379149	0.0189433	0.0323446	0.04998	0.00282459	0.0107966	0.0366802	0.691466
Endo_seed_Axum	Axum	0.000685597	0.0789598	0.0882353	0.0260201	0.0190335	0.0315919	0.0181738	0.0101098	0.0109405	0.0237964	0.692453
Endo_flower_WT	WT	0.388005	0.0110883	0.0502585	0.0211835	0.00442383	0.0102676	0.015586	0.0252955	0.0497579	0.0127996	0.411335
Endo_flower_Wama	Wama	0.0350931	0.0290102	0.0979953	0.0244211	0.0134086	0.0226584	0.0223836	0.0166114	0.0358519	0.0340414	0.668525
Endo_flower_Tessema	Tessema	0.400566	0.0413929	0.00213952	0.0324386	0.021777	0.0131325	0.0252348	0.0258688	0.0168568	0.0133126	0.40728
Endo_flower_Tadesse	Tadesse	0.0236488	0.0146575	0.0200556	0.0212971	0.0155271	0.0808075	0.029479	0.0607464	0.0689065	0.0337669	0.631108
Endo_flower_Padet	Padet	0.3257	0.0129884	0.0029699	0.0219553	0.0132744	0.023592	0.0196982	0.108052	0.0227341	0.0199886	0.429048
Endo_flower_Axum	Axum	0.00931982	0.0195786	0.00134137	0.0522758	0.00786578	0.0685385	0.0295691	0.0895819	0.0593045	0.0382075	0.624417

## Sheet: Fun_Phylum
index		Ascomycota	Basidiomycota	Mucoromycota	Mortierellomycota	Chytridiomycota	Unidentified fungi	Rozellomycota
Soil	Soil	0.90519	0.0807434	0.0100199	0.00383707	0.000127403	5.99543e-05	2.24829e-05
Rhizo_seed_WT	WT	0.538628	0.190174	0.0179357	0.0192616	0.146975	0.0862586	0.000767674
Rhizo_seed_Wama	Wama	0.639813	0.204485	0.0268669	0.00450062	0.107959	0.0163762	0
Rhizo_seed_Tessema	Tessema	0.718014	0.175953	0.0708071	0.0294379	0.000177551	0.00165883	0.00395177
Rhizo_seed_Taddese	Taddese	0.723562	0.136001	0.108933	0.0296108	0.000984521	0.000451239	0.000458076
Rhizo_seed_Padet	Padet	0.773151	0.114499	0.101359	0.00829602	0.00185046	0.000832086	1.24192e-05
Rhizo_seed_Axum	Axum	0.703188	0.163576	0.122685	0.010195	0.000110216	0.000245481	0
Rhizo_flower_WT	WT	0.662066	0.220393	0.0931589	0.0235916	0.000124137	0.000643254	2.25703e-05
Rhizo_flower_Wama	Wama	0.635368	0.203939	0.131324	0.0172331	0.000223807	0.00280776	0.00910487
Rhizo_flower_Tessema	Tessema	0.591025	0.300498	0.100716	0.00717499	9.16347e-05	0.000412356	8.24712e-05
Rhizo_flower_Taddese	Taddese	0.751832	0.130902	0.10686	0.00600311	0.000321462	0.000590592	0.00349122
Rhizo_flower_Padet	Padet	0.756927	0.142109	0.0839281	0.0142342	0.00111892	0.00157708	0.00010597
Rhizo_flower_Axum	Axum	0.722264	0.161877	0.112946	0.0019251	0.000141033	0.000169239	0.000676957
Endo_seed_WT	WT	0.796838	0.141838	0.0510354	0.00262127	0.0042444	0.0033209	0.000102612
Endo_seed_Wama	Wama	0.755284	0.181049	0.0527276	0.00366062	0.000220267	0.00696462	9.44e-05
Endo_seed_Tessema	Tessema	0.895237	0.0342291	0.0592104	0.00386089	0.000335729	0.00712662	0
Endo_seed_Taddese	Taddese	0.898514	0.050745	0.0321945	0.0143287	0.00165187	0.00241571	0.000150512
Endo_seed_Padet	Padet	0.767165	0.164473	0.0522734	0.00680453	0.00464172	0.00410934	0.000532384
Endo_seed_Axum	Axum	0.872663	0.0320466	0.0867601	0.000738161	7.45618e-05	0.00771714	0
Endo_flower_WT	WT	0.773026	0.13889	0.0480628	0.0360804	0	0.00394089	0
Endo_flower_Wama	Wama	0.896238	0.0573857	0.024575	0.00298194	0.00828316	0.00894581	0.00159037
Endo_flower_Tessema	Tessema	0.835874	0.157612	0.00520087	3.41041e-05	0	0.0012789	0
Endo_flower_Taddese	Taddese	0.74034	0.195026	0.054431	0.00162805	0.00105823	0.00415152	0.00336463
Endo_flower_Padet	Padet	0.857674	0.0998145	0.030913	0.00194102	0.0026199	0.00611948	0.000917922
Endo_flower_Axum	Axum	0.942521	0.044712	0.00862249	0.00105328	0	0.00146543	0.00162571

## Sheet: Fun_Genus
index		k__Fungi;p__Ascomycota;c__Leotiomycetes;o__Thelebolales;f__Pseudeurotiaceae;g__Pseudogymnoascus	k__Fungi;p__Ascomycota;c__Saccharomycetes;o__Saccharomycetales;f__Saccharomycetales_fam_Incertae_sedis;g__Candida	k__Fungi;p__Ascomycota;c__Eurotiomycetes;o__Onygenales;f__Onygenales_fam_Incertae_sedis;g__Chrysosporium	k__Fungi;p__Basidiomycota;c__Tremellomycetes;o__Trichosporonales;f__Trichosporonaceae;g__Apiotrichum	k__Fungi;p__Ascomycota;c__Leotiomycetes;o__Thelebolales;f__Pseudeurotiaceae;g__Pseudeurotium	k__Fungi;p__Ascomycota;c__Leotiomycetes;o__Helotiales;f__Vibrisseaceae;g__Phialocephala	k__Fungi;p__Mucoromycota;c__Umbelopsidomycetes;o__Umbelopsidales;f__Umbelopsidaceae;g__Umbelopsis	k__Fungi;p__Ascomycota;c__Sordariomycetes;o__Sordariales;f__Sordariales_fam_Incertae_sedis;g__Conlarium	k__Fungi;p__Ascomycota;c__Leotiomycetes;o__Helotiales;f__Helotiaceae;g__Meliniomyces	k__Fungi;p__Ascomycota;c__Leotiomycetes;o__Helotiales;__;__	Other
		Pseudogymnoascus	Candida	Chrysosporium	Apiotrichum	Pseudeurotium	Phialocephala	Umbelopsis	Conlarium	Meliniomyces	Unclassified Helotiales	Other
Soil	Soil	0.430052	0.0910556	0.203575	0.00162626	0.138502	0.00057706	0.00963016	0	0.00287781	0.00089182	0.121213
Rhizo_seed_WT	WT	0.0516435	0.111801	0.1617	0.00321027	0.0278456	0.0066997	0.0162607	0.0180752	0.0360109	0.0169586	0.549794
Rhizo_seed_Wama	Wama	0.0442092	0.159196	0.124826	0.0143956	0.0629685	0.00870335	0.0139688	0.0207077	0.0229057	0.0241536	0.503965
Rhizo_seed_Tessema	Tessema	0.351154	0.0740284	0.0452805	0.132686	0.0733842	0.000771077	0.0675047	0.000451486	0.00350028	0.00169941	0.24954
Rhizo_seed_Taddese	Taddese	0.289524	0.122293	0.026835	0.0893658	0.172619	0.00218099	0.10628	0.00015725	0.00782831	0.00511404	0.177802
Rhizo_seed_Padet	Padet	0.298849	0.231953	0.0207897	0.0809421	0.151247	0.00061475	0.0998069	6.2096e-05	0.00290609	0.00173248	0.111096
Rhizo_seed_Axum	Axum	0.235767	0.236393	0.0506643	0.133236	0.0916196	0.000521021	0.119103	7.51473e-05	0.00191876	0.00126247	0.129439
Rhizo_flower_WT	WT	0.380366	0.0774444	0.0356893	0.160847	0.0299169	5.64258e-05	0.08948	0.000169277	0.00104952	0.00034984	0.224631
Rhizo_flower_Wama	Wama	0.219697	0.0657891	0.0416179	0.155821	0.0959521	0.000386576	0.12991	0.000427268	0.00127163	0.000376403	0.288752
Rhizo_flower_Tessema	Tessema	0.271944	0.0506556	0.0439388	0.264174	0.0379917	0.0224597	0.0998635	0.000375702	0.00155779	0.000430683	0.206609
Rhizo_flower_Taddese	Taddese	0.298653	0.141563	0.0413415	0.101589	0.0883347	0.00292306	0.106165	0.000254179	0.000515834	0.000201848	0.218459
Rhizo_flower_Padet	Padet	0.258146	0.302572	0.0203649	0.071726	0.0765757	8.10358e-05	0.081388	0.00237809	0.000660753	0.000264925	0.185843
Rhizo_flower_Axum	Axum	0.262631	0.154953	0.0338197	0.138149	0.0597767	0.000761577	0.109484	0.000691061	0.00107185	0.000197446	0.238465
Endo_seed_WT	WT	0.0384981	0.0117537	0.237397	0.0283489	0.0762873	0.0109422	0.0290205	0.0370896	0.133899	0.0808862	0.315877
Endo_seed_Wama	Wama	0.0426163	0.0202121	0.256264	0.00938755	0.0284878	0.00967075	0.027418	0.0779534	0.0866907	0.0374348	0.403864
Endo_seed_Tessema	Tessema	0.0376322	0.000412031	0.0602024	0.00827115	0.000213646	0.0985213	0.0480703	0.00508172	0.239161	0.109371	0.393063
Endo_seed_Taddese	Taddese	0.104387	0.00499699	0.121098	0.0170944	0.0185393	0.0915187	0.0262756	0.161074	0.169638	0.120556	0.164822
Endo_seed_Padet	Padet	0.206332	0.0316602	0.128854	0.0383316	0.0546026	0.0217113	0.0359526	0.0159882	0.0618564	0.0740346	0.330677
Endo_seed_Axum	Axum	0.0702968	0.0215409	0.124227	0.0154939	0.00530134	0.0373778	0.0216304	0.261548	0.0691933	0.0620801	0.31131
Endo_flower_WT	WT	0.199854	2.66276e-05	0.0727866	0.0852616	0.042511	0.0588337	0.0480628	0.0190787	0.0552523	0.0540807	0.364252
Endo_flower_Wama	Wama	0.0472756	0.0161687	0.0775493	0.0149192	0.0317316	0.135039	0.0194063	0.160807	0.0775872	0.0635579	0.355958
Endo_flower_Tessema	Tessema	0.0492975	0.00211445	0.230373	0.0163529	0.00743469	0.253905	0.00402428	0.0381966	0.0567833	0.0351102	0.306408
Endo_flower_Taddese	Taddese	0.0189125	0.0144353	0.117151	0.0245835	0.0248684	0.0487464	0.0261844	0.112919	0.114669	0.0418679	0.455663
Endo_flower_Padet	Padet	0.0314867	0.0138166	0.0877955	0.0113402	0.0140461	0.197057	0.0230628	0.10929	0.10841	0.0543582	0.349336
Endo_flower_Axum	Axum	0.011344	0.00556406	0.0956259	0.0145791	0.0131365	0.336644	0.00787342	0.0941049	0.066108	0.0484476	0.306573
